# Supplementary material for: Heterologous Expression of MYB Gene (Rosea1) or bHLH Gene (Delila) from Antirrhinum Increases the Phenolics Pools in Salvia miltiorrhiza
Source: Int J Mol Sci. 2024 Nov 6;25(22):11917. doi: 10.3390/ijms252211917 (PMC11593512; doi:10.3390/ijms252211917)
Supplement: Supplementary file 1 [file ijms-25-11917-s001.zip]

Archive with 1 entries (1 files):
- ijms-3262705-supplementary.pdf
